# Supplementary material for: Mechanical Ventilation Alters the Development of Staphylococcus aureus Pneumonia in Rabbit
Source: PLoS One. 2016 Jul 8;11(7):e0158799. doi: 10.1371/journal.pone.0158799 (PMC4938582; doi:10.1371/journal.pone.0158799)
Supplement: S1 File — (ZIP) [file pone.0158799.s001.zip]

Archive with 17 entries (14 files):
- Data-PlosOne/
- Data-PlosOne/1A - rtPCR TLR2 lung+stat-revisedPEC.pzf
- Data-PlosOne/2B - ELISA IL8 TNF BALF+stat.pzf
- __MACOSX/
- __MACOSX/Data-PlosOne/
- __MACOSX/Data-PlosOne/._2B - ELISA IL8 TNF BALF+stat.pzf
- Data-PlosOne/2C - rtPCR IL8 lung+stat-sansBLP.pzf
- Data-PlosOne/2D - rtPCR TNF lung+stat-sansBLP.pzf
- Data-PlosOne/3B - Histologic score+stat.pzf
- __MACOSX/Data-PlosOne/._3B - Histologic score+stat.pzf
- Data-PlosOne/5A - Bacterial clearance.pzf
- __MACOSX/Data-PlosOne/._5A - Bacterial clearance.pzf
- Data-PlosOne/5BC - Bacterial burden.pzf
- __MACOSX/Data-PlosOne/._5BC - Bacterial burden.pzf
- Data-PlosOne/ELISA-Lunghomogenate-Fig6.pzfx
- Data-PlosOne/TimeCourse-IL8 & TNF-SB+SA_vs_MV+SA.pzfx
- Data-PlosOne/TLR2spleen.pzfx
